# Supplementary material for: Elevated microglial oxidative phosphorylation and phagocytosis stimulate post-stroke brain remodeling and cognitive function recovery in mice
Source: Commun Biol. 2022 Jan 11;5:35. doi: 10.1038/s42003-021-02984-4 (PMC8752825; doi:10.1038/s42003-021-02984-4)
Supplement: Supplementary file 4 — Supplementary Data 1 [file 42003_2021_2984_MOESM4_ESM.xlsx]

## Sheet: Fig.1
Fig. 1c
Spont Alt (%)		WT						cKO
	sham	50	62.1622	65.3061	56.25			59.4595	56.8182	61.1111	52.7778
	stroke	47.3684	64.4737	65.8537	54.3478	63.0435	55.3846	70.5882	67.2727	76.4706	62.5	86.3636	87.0968	59.375	70.7317
Total Entries		WT						cKO
	sham	44	39	50	44			39	42	46	38
	stroke	51	48	43	48	48	67	42	36	36	50	46	34	43	41
Fig. 1e
Discrimination Index		WT						cKO
	sham	-0.162179	0.358273	0.478771	0.0948399			0.394791	0.253288	0.319848	-0.0410793
	stroke	0.0309923	0.367232	-0.207337	-0.140818	0.246219	0.0656359	0.6303	0.51182	0.285873	0.184751	0.183333	0.479536	0.251194	0.16245
Recognition Index		WT						cKO
	sham	0.41891	0.679137	0.739385	0.54742			0.697395	0.626644	0.659924	0.47946
	stroke	0.515496	0.683616	0.396331	0.429591	0.62311	0.532818	0.81515	0.75591	0.642936	0.592375	0.591667	0.739768	0.625597	0.581225
Fig. 1g
Total distance		WT						cKO
	sham	5476.42	6061.68	6564.14	5405.04			7021.32	6889.69	7720.33	5752.1
	stroke	8837.09	7682.18	5597.33	6080.25	7502.63	9628.9	3211.96	4444.24	7403.92	9106.53	3966.4	4272.8	4118.65	4521.46
Vertical activity count		WT						cKO
	sham	700	547	670	569			532	787	783	683
	stroke	920	700	519	524	422	694	445	831	820	678	649	566	236	273

## Sheet: Fig.3
Fig. 2b
LXR/RXR pathway		WT			cKO
	Nr1h3	20	182	285	608	463	460
	Rxra	1450	1263	1078	3051.99	2992.96	1990.01
	Apoe	26763.8	184072	563040	651328	636842	731114
	Abca1	18017	17671.1	6722	29991.6	50812.6	39025.5
	Abcg1	3624.98	3079.02	1170	7164.98	6862.05	7307.96
	Mylip	5114.88	3551.02	2964.04	4966.09	5350.89	6917
	Mertk	2538.01	4019.96	5892.79	4637.97	6413.03	7112.09
	Lrp1	67027.9	72043.7	60037.5	132360	164532	190422
	Ldlr	440	339	257	706	489	329
	Trem2	1037	2363.02	1959	3940.05	3614.01	2289.01
	Tyrobp	245	990.99	3518.98	3763.95	3850.01	5088.98
	Cd36	3	77	451	249	543	424
	Ch25h	20	97	349	399	356	668
phagocytosis		WT			cKO
	C1qa	7652	10730	13164	11167	19786	22928
	C3ar1	6275	3154	679	9594	14699	12457
	C5ar1	701	1055	409	1505.01	1858	3375.01
	Cxcr4	29	959	1798	2132.99	3134.97	4454.04
	Cd14	1491.01	3964.97	4767.08	10754.7	12883.4	14088.6
	Tlr2	1734	1043	1944	3195	4594	6133
	Tlr7	390	977	1122	1776	3658.04	3744.91
	Tlr13	221	1052	1526	3223	3057	5633
	Cd68	1080	6984.14	14624.7	23637.5	21467	29237.7
	Fcgr2	256.26	1448.57	3352.09	4710.75	7038.04	8666.7
	Itgam	8979.67	10640.5	18972.3	22867.9	23709.4	31915.7
	Itgb2	4132.12	6634.15	7075.1	12214.2	14451.2	19222
phagolysosomal function		WT			cKO
	Dnm2	3365	3810.97	3941.98	6284.95	6821.09	8173.04
	Rab5a	896	958	1352	1809	2141.01	2197
	Rab7	878.69	2465.14	3577.72	5008.7	7143.95	9328.84
	Lamp1	1196	7716	12430	17998	19736	27083
	Lamp2	2565	586	5597.02	7710.86	9900.17	11373.8
	Ctsb	4431.01	84794	42186.7	170678	130898	133533
	Ctsd	12479.1	79917.8	110626	148646	186141	186172
	Lipa	95	997	3057.94	4482.87	3951.94	3910.97
	Ch25h	20	97	349	356	399	668
lipid metabolism		WT			cKO
	Fdps	23.17	46.98	46	160.34	177	223
	Adhd3	5	27	19	80	36	184
	Agpat5	43	136	210	533	549	563
	Dhrs4	40	71	80	240	277	297
	Gpat3	20	19	50	138	192	216
	Il1m	320	160	20	740	954	1293.99
	Trex1	77.37	52.24	119.16	389.96	427.52	742.88
	Rbl1	240	71	292	718	778	1015
	Saa3	42	21	25	232	254	693
	Sell	38	60	79	196	237	332
	F10	50	470	586	919	2330	2561.99
	Igf2r	175	1254	1402	2548	5496	6465
DAM markers		WT			cKO
	Apoe	26763.8	184072	563040	651328	636842	731114
	Spp1	42781.4	15550.8	74	65543.8	81242.7	118303
	Ctsb	4431.01	84794	42186.7	170678	130898	133533
	Ctsd	12479.1	79917.8	110626	148646	186141	186172
	Trem2	1037	2363.02	1959	3940.05	3614.01	2289.01
	Tyrobp	245	990.99	3518.98	3763.95	3850.01	5088.98
	Itgax	84.35	658.73	1531	2023.07	1715.52	3107.12
	Axl	2158.01	1679	511	3439.97	3624.99	4055.03
	Ccl6	1888	440	52	1895	3784.01	6144.04
	Cd9	324	1173	2333	2390	2949	5631
	Lpl	69	292	344	349	457	1502
	Cst7	5	82	97	363	337	206
Fig. 2h		WT									cKO
	Trem2	1	1	1	1	1	1	1	1	1	12.2413	2.06131	4.73259	1.26583	2.63747	0.949015	5.6332	1.74791	8.40996
	C1qa	1	1	1	1	1	1	1			4.62528	1.60057	20.2429	6.73351	22.9595	9.31189	8.98682
	Cd68	1	1	1	1	1	1				3.2674	2.75601	4.35058	11.3094	1.49981	3.0916
	Mertk	1	1	1	1	1	1	1			2.04249	1.26956	1.64318	10.0019	5.16378	4.50753	1.58816
	Apoe	1	1	1	1	1	1	1	1	1	6.38111	16.9013	6.93145	1.38871	1.22136	6.68553	2.22747	1.16144	16.2003
	Abca1	1	1	1	1	1	1	1	1		8.71745	5.72106	1.51409	0.74225	4.25152	1.02745	2.18282	1.53549
	Fdps	1	1	1	1	1	1				3.5536	2.64142	3.81232	1.4351	1.47479	1.10778
	Abhd3	1	1	1	1						6.80388	2.97803	10.6727	4.16562
	Chil3	1	1	1	1						3.87982	3.76336	4.3309	1.02196
Fig. 2i	Ctrl	WT	cKO
	0.532474	0.890474	0.829239
	1.60414	11.5799	7.56678
	0.863387	4.60766	2.19457
	0.948666	1.27105	1.2401
	1.05133	1.73823	1.33472
	0.360662
	1.27919
	0.711003
	1.46345
	1.51166

## Sheet: Fig.4
Fig. 3b						Fig. 3e
phagocytic activity	WT CL	WT IL	cKO CL	cKO IL		C1q/PSD95 colocalization	WT	cKO
	84.0038	89.4015	99.2267	98.5411			19.403	58.9286
	84.1963	94.5623	99.3236	98.2049			33.9286	50.9804
	45.1817	63.606	97.9648	96.5377			23.0769	41.4634
	32.3818	83.3953	98.1111	96.0417			20.9302	38.7097
							10.7143	56.8182
								41.1765
Fig. 3h						Fig. 3i
branch points	WT CL	WT IL	cKO CL	cKO IL		dendrite length	WT CL	WT IL	cKO CL	cKO IL
	60	35	128	99			2098.64	1191.81	4202.05	3291.3
	42	27	79	76			990.78	809.9	2715.54	2164.55
	44	26	89	67			1800.33	797.03	3180.01	2175.94
	76	18	129	67			1953.21	710.86	4619.75	2198.41
	43	14	79	94			1719.33	376.09	3031.57	3127.58
	42	28	82	52			1491.91	624.51	2641.4	1901.04
	74	48	83	42			2360.01	1509.93	4322.73	6949.78
	74	62	75	43			2588.56	2052.03	5988.34	6503.35
	85	45	49	48			2734.52	1420.38	4698.55	4815.92
	80	35	63	43			2903.25	1153.57	6783.73	4804.36
	73	45	57	51			1759.71	1337.65	5419.1	3987.69
	72	55	57	55			2125.37	1247.47	5709.37	3617.28
	75	38	55	194			2333.9	1205.54	2518.77	5896.29
	36	40	71	137			1154.53	1548.18	2502.22	4360.48
	22	48	47	123			881.42	1529.28	2650.39	3766.01
	62	41	96	118			1784.27	1346.39	2763.23	3850.94
	46	35	95	152			1103.44	1179.69	3180.72	3811.25
	54	37	83	102			1924.1	1101.68	2929.3	3421.96
	85	63	80	115			2639.26	1846.53	3912.78	3222.6
	96	32	92	194			3716.66	1059.5
	55	52	103	144			1800.23	1533.41
	59	57	131	195			1798.4	1813.77
	89	49	129	79			2566.61	1623.38
	50	38	194	117			1905.53	1160.73
		41	159	84				892.79
			159
			165
			154
Fig. 3j
Sholl analysis	Distance from soma (um)	WT CL																								WT IL
	0	0	0	0	0	0	0	0	0	0	0	0	0	0	0	0	0	0	0	0	0	0	0	0	0	0	0	0	0	0	0	0	0	0	0	0	0	0	0	0	0	0	0	0	0	0	0	0	0
	5	18	17	17	13	16	10	10	10	12	9	8	5	13	14	9	11	11	13	11	14	9	21	15	18	16	16	12	12	8	5	6	14	10	13	11	9	11	14	12	6	11	8	15	16	15	14	11	10
	10	20	21	26	21	22	16	14	12	13	10	8	6	13	18	10	15	13	16	15	16	12	27	18	20	25	20	17	15	8	7	9	15	11	18	12	9	12	15	16	8	11	11	19	17	16	15	14	11
	15	28	24	29	21	27	23	18	12	15	10	14	7	17	19	12	17	15	18	21	18	13	26	20	23	27	19	18	15	9	10	10	15	13	17	13	11	10	16	17	10	13	12	21	16	18	17	16	12
	20	30	23	32	23	25	26	21	15	18	17	16	8	17	18	16	19	20	19	24	20	16	24	24	24	27	17	18	15	7	11	13	20	16	19	12	15	17	16	17	16	13	12	20	18	18	22	20	13
	25	35	23	31	26	26	27	21	20	23	20	19	15	21	18	16	18	20	21	28	20	19	26	27	24	25	12	16	16	4	10	16	24	20	22	18	19	17	16	19	19	15	15	16	16	19	22	17	17
	30	36	23	27	27	26	27	29	22	25	21	18	16	19	19	15	14	17	21	28	23	18	24	29	27	20	13	12	13	2	9	18	20	21	20	19	21	17	23	17	16	15	14	15	16	23	26	16	19
	35	33	19	27	26	28	31	28	23	24	24	16	20	19	16	17	17	17	22	28	33	18	24	32	25	17	11	10	12	1	8	20	24	19	18	18	18	17	22	18	16	14	14	14	13	25	25	15	18
	40	26	17	24	27	27	26	26	23	30	24	17	21	16	14	12	18	16	22	32	37	20	20	33	22	13	6	11	10	4	6	17	20	17	15	18	14	18	22	17	15	16	13	18	15	22	23	16	17
	45	25	14	25	24	24	21	27	20	28	24	16	22	16	13	9	16	10	24	28	37	24	20	32	20	10	9	12	6	5	7	16	23	16	14	17	14	17	22	19	14	12	15	16	14	21	22	16	16
	50	24	12	21	24	19	20	25	23	28	25	16	28	14	11	8	20	9	21	28	35	22	20	32	17	8	6	8	6	5	7	18	21	11	10	13	10	14	19	21	15	9	13	14	15	17	24	19	14
	55	22	9	18	24	18	20	24	19	25	26	11	23	16	9	5	19	8	21	29	36	21	13	26	21	6	5	4	4	5	9	15	24	12	10	13	10	14	14	18	13	7	11	15	12	15	21	17	11
	60	17	7	14	25	13	16	20	18	23	27	6	20	16	7	5	20	6	16	32	38	23	10	24	21	5	5	3	4	4	8	16	24	12	5	16	10	14	11	13	15	8	9	15	9	16	18	18	9
	65	16	6	15	20	12	9	23	18	21	32	9	15	17	8	6	20	6	15	30	34	22	11	20	19	6	3	2	3	3	7	15	21	11	3	16	11	11	8	10	15	9	7	12	4	14	12	17	8
	70	15	5	10	19	11	7	27	20	18	25	8	15	17	3	6	22	6	16	25	39	20	7	17	19	5	4	0	2	4	4	10	19	10	3	13	10	8	8	9	12	7	7	10	3	11	13	16	8
	75	11	3	7	21	8	5	26	21	19	25	6	15	24	3	3	19	4	15	20	39	17	5	13	12	4	2	0	1	3	3	10	18	9	3	8	8	4	7	9	8	10	7	10	3	9	11	13	7
	80	9	2	6	16	7	2	16	20	19	25	9	13	19	3	3	15	3	11	19	35	9	4	18	10	3	2	0	0	0	0	9	19	8	3	4	8	2	8	6	7	5	5	7	1	6	9	11	6
	85	9	0	4	16	5	1	9	16	21	24	9	14	18	2	2	11	2	10	14	33	9	4	12	9	1	2	0	0	0	0	7	17	7	2	4	6	2	8	6	9	4	6	7	1	3	7	8	4
	90	7	0	2	16	3	0	6	18	17	23	8	11	15	0	2	8	1	9	16	32	7	3	12	9	0	1	0	0	0	0	7	10	3	1	2	4	1	7	6	4	3	4	7	1	2	8	4	5
	95	6	0	1	12	3	0	4	16	13	20	10	9	17	0	2	5	1	8	13	29	3	4	9	5	0	0	0	0	0	0	4	6	3	1	0	4	0	5	7	4	2	5	6	2	1	6	3	2
	100	4	0	1	6	2	0	4	14	12	17	6	9	11	0	1	3	1	9	6	19	1	4	7	2	0	0	0	0	0	0	2	4	1	1	0	2	0	4	6	2	2	4	8	0	1	6	3	0
	105	3	0	0	5	1	0	3	15	8	15	9	8	13	0	0	2	2	6	7	16	2	2	7	1	0	0	0	0	0	0	0	2	1	0	0	0	0	3	5	2	1	2	4	0	0	0	2	0
	110	1	0	0	4	1	0	3	14	7	15	6	5	12	0	0	1	1	6	3	11	0	2	5	0	0	0	0	0	0	0	0	1	1	0	0	0	0	2	4	2	1	1	4	0	0	0	2	0
	115	0	0	0	4	1	0	2	11	7	10	6	7	11	0	0	1	1	4	2	6	0	1	2	0	0	0	0	0	0	0	0	1	1	0	0	0	0	2	2	2	1	1	2	0	0	0	1	0
	120	0	0	0	3	0	0	2	9	7	9	5	7	6	0	0	1	1	1	1	4	0	2	2	0	0	0	0	0	0	0	0	0	1	0	0	0	0	1	2	2	1	0	2	0	0	0	0	0
	125	0	0	0	2	0	0	0	9	6	9	4	6	4	0	0	1	1	0	0	3	0	1	2	0	0	0	0	0	0	0	0	0	1	0	0	0	0	1	2	1	1	0	4	0	0	0	0	0
	130	0	0	0	3	0	0	0	7	6	5	3	4	0	0	0	0	2	0	0	3	0	1	2	0	0	0	0	0	0	0	0	0	0	0	0	0	0	1	0	1	1	0	11	0	0	0	0	0
	135	0	0	0	3	0	0	0	7	7	4	2	3	0	0	0	0	1	0	0	3	0	0	0	0	0	0	0	0	0	0	0	0	0	0	0	0	0	1	0	1	1	0	8	0	0	0	0	0
	140	0	0	0	4	0	0	0	5	5	4	0	1	0	0	0	0	1	0	0	1	0	0	0	0	0	0	0	0	0	0	0	0	0	0	0	0	0	0	0	3	0	0	4	0	0	0	0	0
	145	0	0	0	2	0	0	0	5	4	2	0	0	0	0	0	0	0	0	0	1	0	0	0	0	0	0	0	0	0	0	0	0	0	0	0	0	0	0	0	4	0	0	3	0	0	0	0	0
	150	0	0	0	2	0	0	0	6	2	1	0	0	0	0	0	0	0	0	0	0	0	0	0	0	0	0	0	0	0	0	0	0	0	0	0	0	0	0	0	1	0	0	3	0	0	0	0	0
	155	0	0	0	1	0	0	0	5	2	0	0	0	0	0	0	0	0	0	0	0	0	0	0	0	0	0	0	0	0	0	0	0	0	0	0	0	0	0	0	0	0	0	3	0	0	0	0	0
	160	0	0	0	1	0	0	0	4	2	0	0	0	0	0	0	0	0	0	0	0	0	0	0	0	0	0	0	0	0	0	0	0	0	0	0	0	0	0	0	0	0	0	2	0	0	0	0	0
	165	0	0	0	0	0	0	0	2	0	0	0	0	0	0	0	0	0	0	0	0	0	0	0	0	0	0	0	0	0	0	0	0	0	0	0	0	0	0	0	0	0	0	2	0	0	0	0	0
	170	0	0	0	0	0	0	0	1	0	0	0	0	0	0	0	0	0	0	0	0	0	0	0	0	0	0	0	0	0	0	0	0	0	0	0	0	0	0	0	0	0	0	2	0	0	0	0	0
	175	0	0	0	0	0	0	0	0	0	0	0	0	0	0	0	0	0	0	0	0	0	0	0	0	0	0	0	0	0	0	0	0	0	0	0	0	0	0	0	0	0	0	1	0	0	0	0	0
	180	0	0	0	0	0	0	0	0	0	0	0	0	0	0	0	0	0	0	0	0	0	0	0	0	0	0	0	0	0	0	0	0	0	0	0	0	0	0	0	0	0	0	0	0	0	0	0	0
	185	0	0	0	0	0	0	0	0	0	0	0	0	0	0	0	0	0	0	0	0	0	0	0	0	0	0	0	0	0	0	0	0	0	0	0	0	0	0	0	0	0	0	0	0	0	0	0	0
	190	0	0	0	0	0	0	0	0	0	0	0	0	0	0	0	0	0	0	0	0	0	0	0	0	0	0	0	0	0	0	0	0	0	0	0	0	0	0	0	0	0	0	0	0	0	0	0	0
	195	0	0	0	0	0	0	0	0	0	0	0	0	0	0	0	0	0	0	0	0	0	0	0	0	0	0	0	0	0	0	0	0	0	0	0	0	0	0	0	0	0	0	0	0	0	0	0	0
	200	0	0	0	0	0	0	0	0	0	0	0	0	0	0	0	0	0	0	0	0	0	0	0	0	0	0	0	0	0	0	0	0	0	0	0	0	0	0	0	0	0	0	0	0	0	0	0	0
	205	0	0	0	0	0	0	0	0	0	0	0	0	0	0	0	0	0	0	0	0	0	0	0	0	0	0	0	0	0	0	0	0	0	0	0	0	0	0	0	0	0	0	0	0	0	0	0	0
	210	0	0	0	0	0	0	0	0	0	0	0	0	0	0	0	0	0	0	0	0	0	0	0	0	0	0	0	0	0	0	0	0	0	0	0	0	0	0	0	0	0	0	0	0	0	0	0	0
	215	0	0	0	0	0	0	0	0	0	0	0	0	0	0	0	0	0	0	0	0	0	0	0	0	0	0	0	0	0	0	0	0	0	0	0	0	0	0	0	0	0	0	0	0	0	0	0	0
	220	0	0	0	0	0	0	0	0	0	0	0	0	0	0	0	0	0	0	0	0	0	0	0	0	0	0	0	0	0	0	0	0	0	0	0	0	0	0	0	0	0	0	0	0	0	0	0	0
	225	0	0	0	0	0	0	0	0	0	0	0	0	0	0	0	0	0	0	0	0	0	0	0	0	0	0	0	0	0	0	0	0	0	0	0	0	0	0	0	0	0	0	0	0	0	0	0	0
	230	0	0	0	0	0	0	0	0	0	0	0	0	0	0	0	0	0	0	0	0	0	0	0	0	0	0	0	0	0	0	0	0	0	0	0	0	0	0	0	0	0	0	0	0	0	0	0	0
	235	0	0	0	0	0	0	0	0	0	0	0	0	0	0	0	0	0	0	0	0	0	0	0	0	0	0	0	0	0	0	0	0	0	0	0	0	0	0	0	0	0	0	0	0	0	0	0	0
Fig. 3l
spine density	WT CL	WT IL	cKO CL	cKO IL
	2.69447	4.11565	4.05017	5.42062
	3.05606	3.58878	6.57604	6.8145
	5.53761	2.97463	7.62114	6.89332
	1.62017	6.32349	6.01426	8.49002
	3.03905	5.39467	7.44941	7.17984
	3.62319	5.78014	6.42005	7.28421
	3.00262	6.27178	6.09331	7.86851
	3.96138	5.81455	6.44519	12.0822
	4.38281	4.64694	5.99305	6.81193
	3.90821	6.00514	4.59953	7.14086
	4.31003	5.62247	5.95146	5.78035
	2.59032	4.97541	5.70605	7.48503
	3.97931	4.76841	7.20967	6.3637
	4.55858	7.29547	6.49351	7.29785
	3.65597	4.61734	10.8066	6.83241
	3.37624	5.7316	9.3129	5.80884
	3.86617	4.88859	9.13979	7.59104
	3.87115	4.00709	8.33453	7.23626
	4.28801	5.14999	8.19046	7.74845
	3.99223	4.64189	6.81411	4.58969
	3.1837	6.86788	8.25317	5.30215
	3.08843	8.76271	10.6008	7.41121
	4.16132	5.59823	9.22488	7.78331
	3.47919	7.78059	8.09862	5.79165
	4.67475	4.87379	7.09205	9.65756
	4.55101	4.97686	5.84382	10.2549
	4.74354	4.92083	7.45257	8.85387
	4.35896	5.22337	7.82143	9.14605
	5.24468	7.22674	8.47192	4.29659
	4.33285	3.71123	6.93112	7.72958
	4.09878	7.83878	3.43388	8.45492
	4.85673	4.91657	6.96588	5.15556
	3.4397	5.28563	5.38495	7.06215
	3.78307	6.0603	6.83626	7.64677
	4.60435	7.10147	6.42497	5.96026
	6.07149	5.33011	8.26695	5.37895
	6.86068	6.54108	3.51724	7.7534
	6.81206	4.54442	7.48025	9.24556
	6.50868	7.414	5.0044	6.58909
	7.42455	5.44756	4.11938	7.10117
	8.08296	5.45064	7.61877	8.1558
	7.07409	7.31758	5.69288	7.75309
	4.99898	5.67629	5.70888	5.94763
	5.96069	6.9096	5.08047	4.05252
	7.11406	5.83904	5.42103	4.54181
	7.29848	7.38686	6.28065	4.54193
	6.46057	6.1988	5.29381	4.98718
	6.01341	5.43951	6.13678	7.48974
	5.94256	4.56129	5.25795	5.61809
	7.14317	5.17468	5.45763	6.274
	5.31287	6.84932	7.30741	7.83034
	5.47567	5.87027	5.11047	4.61177
	4.68735	5.15739	9.01585	7.16566
	6.38694	8.57417	7.62461	5.59058
	5.94028	6.99301	4.87856	6.5278
	6.5855	6.44855	5.09492	5.81067
	3.80728	6.1443	8.19945	7.9165
	4.19505	5.5095	3.40362	5.9479
	6.66064	4.02325	7.69763	6.17911
	5.27645	6.31367	7.20795	7.54636
	5.10608	6.97684	6.33937	5.50564
	5.23041	3.25383	6.02558	6.2401
	6.75998	5.75636	7.29707	6.74871
	5.52669	4.33106	8.52845	6.3326
	5.39009	6.90516	6.01347	5.76944
	4.14745	6.69518	7.45595	5.3835
	6.50693	5.99315	5.0267	7.25022
	5.40059	7.00339	5.45913	6.48289
	6.06796	6.92107	5.64822	7.75381
	5.97445	4.92255	5.50716	5.12774
	6.88368	5.7051	6.59613	4.98437
	5.43626		6.12477	6.95186
	6.26476		6.64131	6.21453
	5.68182		5.94718
	7.45107		6.30678
	7.44685		8.1947
	7.29868		7.57017
			6.61616
			5.13822
			5.50143
			7.39972
Fig. 3m
mushroom	WT CL	WT IL	cKO CL	cKO IL
	66.6667	76.9231	100	86.6667
	66.6667	90.9091	69.2308	83.3333
	73.3333	73.3333	76.1905	78.5714
	68.75	68.9655	71.4286	82.1429
	76.6667	81.25	85.7143	71.4286
	63.6364	54.1667	82.1429	77.7778
	72	57.1429	72.2222	76.9231
	82.6087	70	82.8571	84
			80	75
			75.8621	76.9231
			80.9524	72.3404
			81.3953
thin	WT CL	WT IL	cKO CL	cKO IL
	33.3333	23.0769	0	6.66667
	22.2222	9.09091	23.0769	11.1111
	26.6667	20	19.0476	21.4286
	25	27.5862	21.4286	17.8571
	20	18.75	14.2857	28.5714
	27.2727	37.5	17.8571	22.2222
	24	23.8095	27.7778	23.0769
	8.69565	17.5	14.2857	16
			13.3333	6.25
			17.2414	23.0769
			14.2857	12.766
			11.6279
stubby	WT CL	WT IL	cKO CL	cKO IL
	0	0	0	6.66667
	11.1111	0	7.69231	5.55556
	0	6.66667	4.7619	0
	6.25	3.44828	7.14286	0
	3.33333	0	0	0
	9.09091	8.33333	0	0
	4	19.0476	0	0
	8.69565	12.5	2.85714	0
			6.66667	18.75
			6.89655	0
			4.7619	14.8936
			6.97674
[truncated: 54 more columns]

## Sheet: Fig.5
Fig. 5c
glycolysis		WT			cKO
	Akt1	1761	1787.99	2225.01	2879	4238	4606
	Mtor	922	1367	1470	1980	1994	2194
	Hif1a	743	3032.98	5459.04	7278.84	11288.3	12898.3
	Hk1	565	850	873	1359	1489.99	1949.01
	Pfkl	1014	1300	1439	2166	2272	2591
	Pfkp	320	653	933	1377	1426	2471
	Pfkm	62	88	93	133	182	182
	Pkm	3336.51	9289.3	14076.7	20011	30611.7	31255.5
	Ldha	287	1217.98	2194.02	4925.97	3662.93	3589.03
Fig. 5d
TCA cycle		WT			cKO
	Pdha1	150	405	704	1299	1665	1369
	Cs	203	715	768	1179	1499	2213
	Idh1	65	379	1328	1913.02	1728.01	1674.01
	Idh2	236	615	796	1302.01	1200	1516.01
	Idh3a	56	182	448	908	919	938
	Idh3g	119	242	299	364	564	848
	Ogdh	551	1486.01	1345.98	2098.98	2179.02	3330.08
Fig. 5e
OXPHOS		WT			cKO
	Ndufa10	90	361	579	1039	1060	1184
	Ndufa13	85	263	665	1008	1299	1632
	mt-nd1	12802	13815	20117	24688	42207	43324
	mt-nd2	6827.99	7822.98	9841.96	14932	19644	24690
	mt-nd4	6035.33	8175.23	9180.61	17489.5	18912.8	19789.3
	mt-nd5	12995	17531	21785	37342	44845	47366
	Sdha	678	1765.99	2773	4353.97	4932	5466
	Cyc1	209	306	680	876	940	1114
	Cycs	43.12	296.63	963.81	1312	1414.69	1451.75
	Cox4i1	136	445	1748.99	2191.01	2365	2497
	Cox8a	68	306	1142	1281	1855	2142
	Atp5a1	1384.98	3338.01	5848.92	10992.9	10105.8	8977.72
	Atp5b	540	1314	2785	4650	5467.01	5774.04
	mt-Atp6	5355.84	5001.74	4246.79	12848.9	13190.3	14336.9
	mt-Atp8	4865	6595.35	5972.62	7864.96	13038	13775.6
Fig. 5g
basal respiration	Ctrl	WT	cKO		maximal respiration	Ctrl	WT	cKO		ATP-linked respiration	Ctrl	WT	cKO
	3	23.4	18.94			15.81	9.79	15.89			4.71	5.89	10.11
	15.9	8.71	11.86			6.35	11.82	11.89			3.91	10.49	17.14
	13.09	18.38	13.93			4.17	7.61	6.66			4.51	24.07	16.28
	6.38	15.82	14.31			2.4	9.78	16.07			9.51	11.76	12.34
	7.55	16.66	17.84			8.96	13.54	22.93			5.67	11.47	12.66
	12.97	8.43	25.07			3.95	6.32	19.76			6.25	5.91	17.82
	5.27	16.01	26.69			6.46	5.13	23.22			9.48	6.36	20.3
	16.52	16.84	29.06			9.64	10.65	18.9			5.06	13.81	21.45
	8.17	10.25	22.07			2.33	9.38	22.12			13.08	14.73	20.97
	10.06	18.29	31.61			8.13	6.73	22.4			10.76	14.53	27.06
	10.82	13.18	23.95			6.04	12.97	16.92			11.45	12.97	20.44
	7.33	14.35	25.68			8.46	9.82	14.13			13.97	9.82	19.61
	10.41	14.36	17.45			9.94	10.42	17.07			15.06	10.42	14.13
	7.26	15.8	18.79			8.34	16.39	20.54			16.16	16.39	17.07
	9.98	12.58	19.95			8.29	14.46	9.33			6.99	14.46	20.54
		12.46	17.56				13.38	7.95				13.38	9.33
		13.5					12.89					12.89
		10.02					13.36					13.36
		12.62					13.97					13.97
		19.9					15.48					15.48
Fig. 5i
basal glycolysis	Ctrl	WT	cKO		glycolic capacity	Ctrl	WT	cKO
	4.79	12.8	15.28			6.7	21.28	22.12
	4.11	32.86	22.66			6.48	56.03	37.14
	3.56	25.08	22.52			5.47	37.74	34.3
	3.85	42.42	14			7	67.13	20.86
	9.05	29.94	18.89			13.61	47.42	27.49
	3.36	24.28	13.6			4.43	39.91	21.63
	7.61	23.81	3.25			7.61	29.4	9.76
	7.95	28.52	3.03			6.38	35.67	6.47
	4.43	16.86	4.21			7.65	23.98	7.69
	3.37	28.28					36.81
	3.48	12.89					20.15
		22.17					30.58
		20.15					24.74
		20.78					25.9
		24.16					33.54
		24.93					30.99
		31.6					42.47
		13.65					14.5
		21.68					31.63
		22.05					28.21

## Sheet: Fig.6
Fig. 6a	axon diameter	WT IL	cKO IL		Fig. 6b
	0.43		0.68254		3d	WT	cKO
	0.41		0.61194			0.275	0.437
	0.43		0.693548			0.353	0.474
	0.47		0.635135			0.287	0.419
	0.45		0.703125
	0.49		0.680556
	0.4		0.740741		14d	WT	cKO
	0.45		0.608108			0.294	0.327
	0.46		0.676471			0.223	0.33
	0.34		0.557377			0.262	0.289
	0.45		0.725806			0.21
	0.27		0.54			0.271
	0.49		0.653333
	0.42		0.575342
	0.37		0.536232		Fig. 6c
	0.49		0.653333		SMI32 intensity	WT CL	WT IL	cKO CL	cKO IL
	0.29		0.54717			1.37023	1.83563	0.837728	0.999164
	0.44		0.8			0.782765	1.27776	0.519081	0.515222
	0.35		0.648148			0.954357	1.12564	0.844187	0.994817
	0.43		0.623188			1.44996	1.56167	1.16269	1.3995
	0.4		0.740741
	0.27		0.586957
	0.42		0.7		APP itensity	WT CL	WT IL	cKO CL	cKO IL
	0.46		0.69697			1.2515	1.8195	0.646244	0.872548
	0.31		0.563636			1.39449	1.60972	0.327388	0.327766
	0.38		0.678571			0.908618	0.917366	0.467997	0.467673
	0.4		0.606061			1.18077	1.16505	0.720463	0.623106
	0.33		0.578947			0.567083	0.698837
	0.28		0.636364			0.697541	0.945498
	0.37		0.649123
	0.4		0.588235
	0.43		0.641791
	0.44		0.637681
	0.45		0.692308
	0.47		0.643836
	0.38		0.703704
	0.48		0.842105
	0.35		0.583333
	0.43		0.623188
	0.43		0.671875
	0.44		0.8
	0.38		0.633333
	0.4		0.727273
	0.45		0.671642
	0.41		0.694915
	0.3		0.5
	0.41		0.602941
	0.4		0.606061
	0.33		0.568966
	0.49		0.604938
	0.35		0.546875
	0.32		0.615385
	0.34		0.693878
	0.45		0.692308
	0.43		0.716667
	0.29		0.557692
	0.38		0.77551
	0.37		0.72549
	0.36		0.48
	0.37		0.606557
	0.41		0.594203
	0.47		0.652778
	0.42		0.65625
	0.47		0.661972
	0.4		0.606061
	0.37		0.711538
	0.5		0.724638
	0.47		0.723077
	0.41		0.672131
	0.4		0.666667
	0.42		0.711864
	0.45		0.608108
	0.49		0.710145
	0.49		0.753846
	0.48		0.6
	0.5		0.724638
	0.33		0.540984
	0.37		0.840909
	0.4		0.606061
	0.47		0.643836
	0.45		0.671642
	0.49		0.680556
	0.44		0.666667
	0.36		0.590164
	0.5		0.724638
	0.29		0.630435
	0.44		0.77193
	0.34		0.618182
	0.42		0.617647
	0.49		0.742424
	0.445	0.589404
	0.361	0.55969
	0.396	0.676923
	0.408	0.615385
	0.327	0.604436
	0.383	0.611821
	0.41	0.633694
	0.328	0.609665
	0.475	0.504782
	0.489	0.559497
	0.268	0.495379
	0.49	0.583333
	0.426	0.597475
	0.389	0.567055
	0.323	0.688699
	0.353	0.613913
	0.384	0.636816
	0.31	0.587121
	0.421	0.753131
	0.25	0.541126
	0.401	0.546322
	0.321	0.606805
	0.306	0.615694
	0.424	0.613603
	0.303	0.578244
	0.485	0.599506
	0.314	0.540448
	0.284	0.595388
	0.394	0.702317
	0.191	0.60828
	0.445	0.658284
	0.28	0.511883
	0.285	0.513514
	0.489	0.636719
	0.32	0.627451
	0.419	0.620741
	0.353	0.701789
	0.288	0.607595
	0.361	0.461047
	0.28	0.574949
	0.438	0.665653
	0.301	0.660088
	0.347	0.602431
	0.484	0.630208
	0.479	0.609415
	0.331	0.7103
	0.301	0.613035
	0.308	0.65812
	0.279	0.559118
	0.388	0.680702
	0.356	0.650823
	0.294	0.565385
	0.353	0.636036
	0.2	0.365631
	0.328	0.618868
	0.282	0.535104
	0.164	0.331984
	0.261	0.51277
	0.445	0.668168
	0.498	0.648438
	0.38	0.58104
	0.327	0.596715
	0.272	0.588745
	0.412	0.688963
	0.469	0.543453
	0.452	0.685888
	0.354	0.57561
	0.25	0.541126
	0.462	0.680412
	0.326	0.545151
	0.397	0.685665
	0.264	0.548857
	0.378	0.585139
	0.241	0.5553
	0.334	0.568995
	0.258	0.473394
	0.482	0.601748
	0.329	0.573171
	0.493	0.691445
	0.372	0.536023
	0.642		0.723788
	0.744		0.686347
	0.853		0.727816
	0.603		0.709412
	0.978		0.808933
	0.769		0.65839
	0.735		0.7
	0.681		0.599472
	0.922		0.666185
	0.654		0.676319
	0.717		0.576367
	0.662		0.628083
	0.822		0.602639
	0.738		0.72
	0.761		0.630489
	0.907		0.753948
	0.729		0.677509
	0.852		0.745407
	0.65		0.60241
	0.546		0.565803
	0.556		0.642775
	0.604		0.668142
	0.628		0.68039
	0.565		0.622933
	0.961		0.743808
	0.634		0.669483
	0.806		0.611997
	0.702		0.705528
	0.613		0.530736
	0.744		0.580796
	0.954		0.695842
	0.617		0.40406
	0.941		0.644962
	0.764		0.644182
	0.821		0.712674
	0.723		0.707436
	0.543		0.533399
	0.773		0.635168
	0.624		0.641975
	0.931		0.625672
	0.8		0.631912
	0.946		0.765992
	0.939		0.709215
	0.901		0.656227
	0.899		0.677468
	0.734		0.648983
	0.857		0.672684
	0.535		0.639188
	0.776		0.680702
	0.627		0.644399
	0.922		0.74777
	0.949		0.697281
	0.89		0.728314
	0.639		0.580381
	0.943		0.716021
	0.925		0.640582
	0.796		0.674576
	0.87		0.719603
	0.755		0.656522
	0.904		0.695385
	0.746		0.587864
	0.507		0.614545
	0.743		0.67978
	0.76		0.651801
	0.529		0.591061
	0.958		0.732416
	0.892		0.701258
	0.85		0.743007
	0.873		0.682031
	0.672		0.734426
	0.866		0.699515
	0.789		0.728532
	0.943		0.795781
	0.679		0.703627
	0.787		0.637247
	0.914		0.731785
	0.759		0.694419
	0.722		0.677298
	0.839		0.71162
	0.558		0.589852
	0.711		0.651696
	0.772		0.743738
	0.852		0.735116
	0.542		0.690446
	0.939		0.733021
	0.66		0.640155
	0.751		0.653612
	0.717		0.713433
	0.728		0.615385
	0.743		0.614557
	0.669	0.772517
	0.597	0.70318
	0.843	0.701331
	0.706	0.711694
	0.73	0.628227
	0.662	0.669363
	0.56	0.632054
	0.614	0.618952
	0.845	0.739283
	0.934	0.627688
	0.975	0.649134
	0.95	0.654721
	0.535	0.579632
	0.731	0.666971
	0.751	0.681488
	0.83	0.743728
	0.678	0.706986
	0.884	0.743482
	0.629	0.548387
	0.614	0.638918
	0.725	0.719246
	0.606	0.653722
	0.653	0.690275
	0.517	0.71706
	0.801	0.733516
	0.548	0.612975
	0.523	0.592299
	0.849	0.736979
	0.591	0.609907
	0.744	0.676364
	0.643	0.727376
	0.531	0.705179
	0.721	0.739487
	0.951	0.700811
	0.701	0.691321
	0.601	0.593874
	0.426	0.650382
	0.686	0.697864
	0.753	0.69337
	0.682	0.642185
	0.804	0.719141
	0.809	0.73412
	0.586	0.561303
	0.571	0.669402
	0.785	0.69163
	0.646	0.679285
	0.637	0.662851
	0.894	0.701727
	0.554	0.732804
	0.744	0.744
	0.8	0.69808
	0.804	0.687767
	0.794	0.678632
	0.553	0.595264
	0.601	0.683732
	0.776	0.735545
	0.638	0.663892
	0.613	0.696591
	0.807	0.736986
	0.573	0.601259
	0.758	0.670203
	0.665	0.679265
	0.938	0.723765
	0.63	0.643514
	0.721	0.758947
	0.869	0.718776
	0.715	0.663265
	0.866	0.715111
	0.519	0.629854
	0.874	0.642647
	0.78	0.764706
	0.758	0.654012
	0.657	0.687958
	0.831	0.673966
	0.544	0.672435
	0.713	0.576861
	0.945	0.716995
	0.602	0.68254
	0.618	0.759214
	0.587	0.708937
	1.215		0.778846
	1.231		0.803001
	1.384		0.789504
	1.203		0.777634
	1.117		0.787729
	1.033		0.813386
	2.365		0.851945
	1.269		0.768625
	1.088		0.813154
	1.298		0.770326
	1.592		0.775451
	1.103		0.75393
	1.042		0.669236
	1.106		0.753406
	1.316		0.733148
	1.174		0.631183
	1.162		0.762968
	1.14		0.780287
	2.404		0.814087
	1.957		0.777204
	2.213		0.85444
	1.191		0.792943
	1.117		0.786066
	1.587		0.786422
	1.315		0.794082
	1.288		0.686933
	1.182		0.830056
	1.101		0.770469
	1.219		0.642932
	1.213		0.680314
	1.809		0.768479
	2.338		0.772127
	1.878		0.790737
	1.34		0.762664
	1.799		0.814764
	1.331		0.738624
	1.061		0.593069
	1.29		0.712707
	1.031		0.680978
	1.474		0.774974
	1.673		0.750561
	1.452		0.73743
	1.428		0.762006
	1.09		0.743013
	1.952		0.820858
	1.575		0.767918
	1.305		0.83121
	1.59		0.830287
	1.012		0.653325
	1.624		0.688136
	1.811		0.795694
	1.111		0.713094
	1.217		0.776148
	1.322		0.76372
	1.389		0.752438
	1.357		0.758949
	1.509		0.741888
	2.24		0.785414
	2.376		0.816495
	1.058		0.722678
	1.287		0.732082
	2.103		0.790602
	1.231		0.721148
	1.478		0.804573
	1.029		0.735
	1.296		0.817666
	1.12		0.729642
	3.158		0.789303
	1.537		0.802611
	2.072		0.807168
	1.78		0.794288
	1.129		0.746693
	1.37		0.773138
	1.423		0.787058
	1.092		0.741848
	1.06		0.70761
	1.088		0.701483
	1.115		0.726384
	1.083		0.683712
	1.149		0.70061
	1.538		0.809474
	2.894		0.84447
	1.106		0.609366
	1.785		0.755715
	1.549		0.780353
	1.074		0.741713
	1.342		0.784795
	1.059		0.695795
	1.027		0.64795
	1.571		0.807712
	1.113	0.666866
	1.219	0.813209
	1.223	0.795189
	1.118	0.814869
	1.585	0.748701
	1.134	0.751491
	1.078	0.72349
	1.567	0.785858
	1.67	0.67502
	1.216	0.674058
	1.018	0.705475
	1.558	0.814854
	1.007	0.669548
	1.241	0.765105
	1.144	0.764706
	1.155	0.69873
	1.283	0.768724
	1.69	0.807068
	1.7	0.787402
	1.01	0.71682
	1.435	0.786301
	1.413	0.708626
	2.185	0.823596
	1.244	0.751208
	1.102	0.752732
	1.56	0.791878
	1.089	0.735811
	1.339	0.695223
	1.051	0.761594
	1.552	0.820296
	2.459	0.845308
	2.387	0.827383
	1.022	0.734723
	1.129	0.7462
	1.283	0.784709
	2.128	0.8
	1.059	0.693971
	1.018	0.727143
	1.47	0.828636
	1.151	0.698422
	1.166	0.721981
	1.138	0.729487
	1.531	0.698768
	1.489	0.766735
	2.279	0.757394
	1.282	0.686663
	1.138	0.790278
	1.241	0.741781
	1.993	0.758949
	1.307	0.741771
	1.78	0.815392
	1.217	0.753094
	1.026	0.737069
	1.017	0.726948
	1.751	0.745424
	1.364	0.666667
	1.358	0.787703
	1.008	0.72518
	1.687	0.744155
	1.548	0.766716
	1.795	0.75199
	1.413	0.758047
	1.293	0.777511
	1.372	0.753432
	1.465	0.757889
	1.263	0.709949
	1.543	0.81597
	1.297	0.672718
	1.361	0.696164
	1.654	0.728314
	1.064	0.694064
	1.445	0.757338
	1.158	0.773031
	1.126	0.795198
	1.353	0.731351
	1.018	0.674172
	1.954	0.831136
	1.314	0.73285
	1.386	0.720749
	1.494	0.76694

## Sheet: Fig.7
Fig. 7a
	WT CL							WT IL							cKO CL						cKO IL
naïve	28.9828	33.9394	30.5011					28.9828	33.9394	30.5011					43.4508	40.958	51.8293				43.4508	40.958	51.8293
3d	26.087	10.3448	15.6863	13.8889	24.1379	21.4286	5.40541	21.875	19.0476	14.2857	14.8936	16.6667	15.7895	2.5641	36	54.5455	47.0588	28.8462	37.5	28.9474	45	26.8293	41.6667	29.0323	36.6667	27.2727
14d	9.375	16.129	14.2857					15.2174	15.0943	16.6667					26.087	28.2609	29.1667	25			30.4348	14.2857	21.6216	19.0476
28d	20.6897	19.3548	9.09091	5.55556	17.3913			17.1429	11.1111	8.57143	16.129	22.7273			19.6078	24.3243	33.3333				23.2877	24.3243	34.6154
Fig. 7b
	WT CL							WT IL							cKO CL						cKO IL
naïve	70.9818	53.0833	49.9777					70.9818	53.0833	49.9777					64.0351	70.0286	67.0139				64.0351	70.0286	67.0139
3d	23.0769	24.0741	20.7547	33.3333	26.9231	41.1765	5.40541	13.3333	18.1818	20.7547	33.3333	31.5789	21.4286		58.0645	37.931	48.9362	64.5833	45.1613	68.9655	60.6061	54.1667	76.9231	63.3333	48.5714	78.2609
14d	74.4186	36.7347	63.2653					67.5676	68.1818	57.1429					66.6667	70.5882	75.9259	54.1667			75	68.5185	76.0563	72.7273
28d	48.7179	46.6667	56.7568	56.1404	58.5366			64.4444	47.619	45.4545	60.7843	63.7931			73.2143	79.5918	64.8148				68.4211	72.973	76.1194
Fig. 7c
	WT CL							WT IL							cKO CL						cKO IL
naïve	13.8384	14.2204	16.1765					13.8384	14.2204	16.1765					6.8894	5.29412	8.68056				6.8894	5.29412	8.68056
3d	30.7692	36.1111	22.5806	27.6596	30.2326	30.4348	5.40541	22.9167	54.717	30	39.0244	54.5455	50		8.69565	12.8205	12.5	6.89655	8.82353	15.9091	19.3548	6.66667	18.75	15.3846	16.6667	12.1212
14d	38.7097	28.3019	38.8889					17.0732	31.0345	31.8182					37.037	23.4043	33.3333	17.1429			30.7692	26.4151	29.7872	14.8936
28d	22.2222	19.3548	29.1667	17.7778	20.4082			16.6667	17.1429	18.5185	26.8293	14.2857			3.7037	11.9048	6.81818				7.54717	9.30233	5.88235
Fig. 7d
	WT						cKO
CL	46.1538	43.75	73.3333	70.5882	57.8947	41.1765	77.7778	68.4211	50	64.2857	50	57.1429
IL	46.1538	43.75	55.5556	40.9091	52.6316	42.8571	61.1111	56.5217	68.4211	70	66.6667	61.5385
